# Supplementary material for: Garlic Peel-Derived Phytochemicals Using GC-MS: Antioxidant, Anti-Inflammatory, and Anti-Apoptotic Effects in Ulcerative Colitis Rat Model
Source: Pharmaceuticals (Basel). 2025 Jun 27;18(7):969. doi: 10.3390/ph18070969 (PMC12298587; doi:10.3390/ph18070969)
Supplement: Supplementary file 1 [file pharmaceuticals-18-00969-s001.zip]

Archive with 17 entries (16 files):
- pharmaceuticals-3710317-supplementary/
- pharmaceuticals-3710317-supplementary/Caspase-3.pzfx
- pharmaceuticals-3710317-supplementary/CAT.pzfx
- pharmaceuticals-3710317-supplementary/Colon Length.pzfx
- pharmaceuticals-3710317-supplementary/Final Body Weight.pzfx
- pharmaceuticals-3710317-supplementary/GC-MS_Raw Data.pdf
- pharmaceuticals-3710317-supplementary/Hist. Total Score.pzfx
- pharmaceuticals-3710317-supplementary/IL-1.pzfx
- pharmaceuticals-3710317-supplementary/IL-10.pzfx
- pharmaceuticals-3710317-supplementary/IL-17.pzfx
- pharmaceuticals-3710317-supplementary/IL-6.pzfx
- pharmaceuticals-3710317-supplementary/MDA.pzfx
- pharmaceuticals-3710317-supplementary/MPO.pzfx
- pharmaceuticals-3710317-supplementary/NF-kB.pzfx
- pharmaceuticals-3710317-supplementary/Original Histology Photos.pdf
- pharmaceuticals-3710317-supplementary/SOD.pzfx
- pharmaceuticals-3710317-supplementary/TNF alpha.pzfx
